# Supplementary material for: Multi-scenario pear tree inflorescence detection based on improved YOLOv7 object detection algorithm
Source: Front Plant Sci. 2024 Jan 22;14:1330141. doi: 10.3389/fpls.2023.1330141 (PMC10840500; doi:10.3389/fpls.2023.1330141)
Supplement: Supplementary file 1 [file DataSheet_1.xlsx]

## Sheet: P-R cure 1
	YOLOv7-E		MTYOLOX		YOLOv7		YOLOv5		Faster RCNN		YOLOv8
0.0014	0.99857	0.0014	0.99857	0.0014	0.99857	0.00179	0.99285	0.000513287	0.99142	0.0011	0.9998
0.0028	0.99714	0.00553	0.99571	0.00553	0.99571	0.00765	0.98569	0.00638	0.98426	0.00774	0.99151
0.00816	0.99571	0.01113	0.98999	0.01245	0.98999	0.01496	0.97711	0.01216	0.97854	0.02232	0.97961
0.01229	0.99285	0.01806	0.98426	0.02087	0.9814	0.01921	0.97425	0.01657	0.97282	0.0419	0.96715
0.01641	0.98999	0.02227	0.97997	0.02639	0.97711	0.0249	0.96996	0.02099	0.9671	0.07106	0.95808
0.02317	0.98712	0.0292	0.97425	0.03192	0.97282	0.02915	0.9671	0.02677	0.96137	0.09294	0.95581
0.02993	0.98426	0.03464	0.97139	0.03728	0.97139	0.03476	0.96423	0.03671	0.95422	0.12211	0.95522
0.03538	0.9814	0.04659	0.96996	0.04255	0.97139	0.04317	0.95994	0.04665	0.94707	0.13578	0.95239
0.0381	0.97997	0.05327	0.96853	0.05459	0.96853	0.05302	0.95422	0.05515	0.94134	0.16039	0.95181					P-R curve at 30-60 cm
0.04214	0.97854	0.05995	0.9671	0.06127	0.9671	0.06424	0.9485	0.06365	0.93562	0.19959	0.95178
0.04618	0.97711	0.06927	0.96567	0.07059	0.96567	0.0712	0.94564	0.07206	0.93133	0.24107	0.95232
0.05154	0.97568	0.07595	0.96423	0.07595	0.96423	0.08361	0.94278	0.08616	0.92275	0.25428	0.95005
0.08592	0.97425	0.09318	0.9628	0.08658	0.9628	0.09873	0.93991	0.09593	0.91846	0.2716	0.95004
0.10175	0.97425	0.10769	0.9628	0.10637	0.9628	0.11665	0.93562	0.1125	0.91416	0.29348	0.95003
0.11626	0.97425	0.14858	0.9628	0.13935	0.9628	0.13593	0.93133	0.13722	0.90987	0.31855	0.94832
0.13745	0.97282	0.17241	0.96137	0.16714	0.96137	0.15513	0.92847	0.1537	0.90701	0.34225	0.94548
0.16523	0.97139	0.19624	0.95994	0.1922	0.96137	0.18104	0.92704	0.20016	0.90272	0.37871	0.94602
0.18238	0.97139	0.21875	0.95851	0.22518	0.96137	0.20151	0.92561	0.25333	0.89986	0.4056	0.94318
0.20225	0.96996	0.24126	0.95708	0.24901	0.95994	0.22334	0.92418	0.29147	0.89843	0.41745	0.94147
0.22476	0.96853	0.26772	0.95565	0.26492	0.95851	0.24653	0.92275	0.33641	0.897	0.42656	0.93977
0.24727	0.9671	0.27572	0.95422	0.29007	0.95708	0.27923	0.92132	0.37455	0.89557	0.48308	0.93917
0.26846	0.96567	0.27976	0.95279	0.30994	0.95565	0.31321	0.92132	0.41863	0.88555	0.49858	0.93803
0.29361	0.96423	0.2904	0.95136	0.33104	0.95565	0.34183	0.91989	0.47376	0.87267	0.51863	0.93519
0.31612	0.9628	0.29567	0.95136	0.35215	0.95565	0.37589	0.91846	0.49449	0.86695	0.53914	0.93575
0.33731	0.96137	0.30483	0.95279	0.37326	0.95565	0.39637	0.91702	0.51522	0.86123	0.6344	0.93569
0.35314	0.96137	0.32733	0.95136	0.39304	0.95565	0.41828	0.91416	0.53323	0.85551	0.64716	0.93399
0.36633	0.96137	0.34457	0.94993	0.42083	0.95422	0.44708	0.90987	0.55277	0.84692	0.65263	0.93002
0.38875	0.96137	0.37235	0.9485	0.44729	0.95279	0.46084	0.90701	0.57376	0.83691	0.65992	0.92662
0.41118	0.96137	0.40014	0.94707	0.4712	0.94993	0.48004	0.90415	0.59058	0.82833	0.66629	0.92549
0.43096	0.96137	0.41869	0.94564	0.49503	0.9485	0.49516	0.90129	0.60884	0.81831	0.67222	0.92095
0.44943	0.96137	0.43328	0.94421	0.51762	0.94564	0.51572	0.89843	0.62448	0.80687	0.6827	0.91755
0.46403	0.95994	0.45455	0.94134	0.53626	0.94278	0.53636	0.89413	0.63017	0.80258	0.69454	0.91472
0.48258	0.95851	0.47978	0.93848	0.55506	0.93705	0.55691	0.89127	0.63603	0.79542	0.70092	0.91358
0.49849	0.95708	0.50097	0.93705	0.58079	0.92561	0.57339	0.88841	0.64334	0.78684	0.71003	0.90622
0.53023	0.95565	0.52497	0.93276	0.60371	0.91702	0.58715	0.88555	0.64938	0.77682	0.71732	0.90169
0.55283	0.95279	0.54772	0.92704	0.62127	0.90987	0.59828	0.88126	0.6555	0.76538	0.72552	0.89319
0.57303	0.94564	0.56908	0.92275	0.64032	0.89986	0.61222	0.87554	0.66315	0.75107	0.73281	0.88866
0.58647	0.94134	0.58367	0.92132	0.67694	0.88269	0.62768	0.86695	0.67395	0.72961	0.73964	0.8796
0.59579	0.93991	0.59167	0.91989	0.70844	0.86266	0.64187	0.85694	0.68041	0.71245	0.74282	0.87338
0.6037	0.93991	0.60099	0.91846	0.72807	0.84263	0.65895	0.84406	0.6856	0.69385	0.74829	0.86998
0.6131	0.93705	0.60899	0.91702	0.75216	0.81402	0.67747	0.82976	0.69368	0.67239	0.7574	0.86601
0.62118	0.93419	0.62094	0.91559	0.76709	0.78398	0.70194	0.80687	0.69759	0.65236	0.76651	0.86374
0.63182	0.93276	0.6329	0.91416	0.78954	0.7382	0.71205	0.79685	0.69819	0.64235	0.77517	0.86034
0.63858	0.9299	0.64626	0.9113	0.80992	0.6824	0.72081	0.78684	0.732	0	0.77926	0.85015
0.64526	0.92847	0.66242	0.90558	0.81603	0.6681	0.73254	0.77253			0.78654	0.83317
0.65194	0.92704	0.68113	0.90129	0.82214	0.65379	0.74443	0.75536			0.7929	0.81676
0.65862	0.92561	0.6973	0.89557	0.82376	0.64235	0.75497	0.7382			0.7979	0.79921
0.6667	0.92275	0.70818	0.88984	0.88647	0	0.76603	0.71245			0.80381	0.7794
0.67873	0.91989	0.72319	0.88126	--	--	0.77555	0.68956			0.80789	0.76015
0.69069	0.91846	0.73688	0.87267	--	--	0.78236	0.66667			0.81107	0.74827
0.70405	0.91559	0.75099	0.85694			0.79043	0.64521			0.81743	0.72563
0.71353	0.9113	0.76377	0.8412			0.81195	0.58083			0.82243	0.70695
0.72433	0.90701	0.77367	0.82976			0.82242	0.5422			0.82924	0.67695
0.73654	0.90129	0.78241	0.81545			0.85724	0			0.83832	0.64129
0.74751	0.89413	0.79479	0.78398							0.84468	0.61469
0.75443	0.88841	0.81336	0.73677							0.85148	0.57167
0.76565	0.87697	0.82476	0.69957							0.85783	0.54224
0.77275	0.86838	0.83475	0.6638
0.78281	0.85408	0.84193	0.6309
0.78999	0.84406	0.85259	0.58369
0.79898	0.82547	0.86556	0.51931
0.80822	0.80258	0.90353	0.00143
0.81483	0.77968
0.82003	0.75823
0.82664	0.73534
0.83159	0.71817
0.83473	0.70959
0.8391	0.70243
0.8443	0.68097
0.84695	0.65808
0.85059	0.64092
0.85538	0.62661
0.85884	0.6123
0.86495	0.598
0.87139	0.57797
0.87692	0.55079
0.87892	0.51645
0.91681	0
