# Supplementary material for: Multi-scenario pear tree inflorescence detection based on improved YOLOv7 object detection algorithm
Source: Front Plant Sci. 2024 Jan 22;14:1330141. doi: 10.3389/fpls.2023.1330141 (PMC10840500; doi:10.3389/fpls.2023.1330141)
Supplement: Supplementary file 2 [file DataSheet_2.xlsx]

## Sheet: P-R cure 2
	YOLOv7-E		MTYOLOX		YOLOv7		YOLOv5		Faster RCNN		YOLOv8
0.00286	0.99881	0.00286	0.99819	0.00128	0.99375	0.00128	0.99375	0.00124	0.99253	1e-05	0.999856					P-R curve at 80-120 cm
0.01006	0.99674	0.00859	0.99589	0.00699	0.99176	0.00699	0.99176	0.00551	0.98961	0.00774	0.99151
0.01722	0.99403	0.01287	0.99362	0.00985	0.98969	0.00985	0.98969	0.01258	0.98374	0.02232	0.97961
0.02289	0.99016	0.01718	0.9914	0.01415	0.98756	0.01415	0.98756	0.01821	0.97784	0.0419	0.96715
0.03149	0.98716	0.02295	0.98922	0.02131	0.98536	0.02131	0.98536	0.02388	0.97344	0.07106	0.95808
0.04014	0.98567	0.03159	0.98708	0.02703	0.98304	0.02703	0.98304	0.03241	0.96759	0.09294	0.95581
0.05024	0.98398	0.04026	0.98498	0.03133	0.98086	0.03133	0.98086	0.04242	0.96327	0.12211	0.95522
0.06899	0.98192	0.0518	0.98293	0.03998	0.97973	0.03998	0.97973	0.05103	0.96041	0.13578	0.95239
0.09067	0.98063	0.05902	0.98087	0.04573	0.97886	0.04573	0.97886	0.06394	0.95613	0.16039	0.95181
0.10806	0.98066	0.06766	0.97874	0.05297	0.97739	0.05297	0.97739	0.0783	0.95187	0.19959	0.95178
0.12254	0.98119	0.07633	0.97659	0.07027	0.97559	0.07027	0.97559	0.09838	0.94471	0.24107	0.95232
0.14427	0.98099	0.08642	0.97466	0.08178	0.97358	0.08178	0.97358	0.10988	0.94191	0.25428	0.95005
0.1645	0.98062	0.09941	0.97304	0.09332	0.97151	0.09332	0.97151	0.12279	0.93763	0.2716	0.95004
0.18623	0.98057	0.10958	0.97154	0.10487	0.97013	0.10487	0.97004	0.13715	0.93337	0.29348	0.95003
0.20361	0.9806	0.12261	0.97042	0.12366	0.96903	0.12366	0.96916	0.14862	0.92907	0.31855	0.94832
0.2166	0.97958	0.13419	0.96961	0.14534	0.9679	0.14534	0.96847	0.15868	0.92624	0.34225	0.94548
0.22815	0.97863	0.14582	0.96941	0.18441	0.96727	0.15114	0.96749	0.17159	0.92195	0.37871	0.94602
0.23539	0.97789	0.15599	0.9697	0.2481	0.96692	0.16124	0.96618	0.1816	0.91763	0.4056	0.94318
0.24694	0.97744	0.16761	0.97056	0.27562	0.96669	0.17853	0.96485	0.19166	0.9148	0.41745	0.94147
0.25563	0.97709	0.17632	0.97156	0.3002	0.96598	0.18863	0.96257	0.20172	0.91197	0.42656	0.93977
0.26722	0.97741	0.18799	0.97227	0.31465	0.96444	0.20018	0.96027	0.20888	0.90909	0.48308	0.93917
0.28315	0.97766	0.2011	0.97287	0.3305	0.96205	0.22178	0.95834	0.22473	0.90635	0.49858	0.93803
0.29908	0.97791	0.21567	0.97313	0.3449	0.95934	0.24347	0.95623	0.24202	0.90364	0.51863	0.93519
0.31067	0.97812	0.22729	0.97315	0.35785	0.95626	0.25791	0.95392	0.25643	0.90088	0.53914	0.93575
0.32226	0.97842	0.24614	0.97283	0.36791	0.95354	0.26797	0.95196	0.27662	0.89821	0.6344	0.93569
0.3324	0.97834	0.26058	0.97192	0.38086	0.95125	0.27802	0.94972	0.28958	0.89543	0.64716	0.93399
0.34539	0.97717	0.27357	0.97028	0.39675	0.94962	0.28957	0.9478	0.30108	0.89262	0.65263	0.93002
0.35835	0.97427	0.29096	0.96799	0.4112	0.94809	0.31125	0.94651	0.31979	0.88844	0.65992	0.92662
0.37271	0.97012	0.30545	0.96534	0.42564	0.94672	0.33004	0.94564	0.3356	0.8842	0.66629	0.92549
0.38417	0.96597	0.32139	0.96258	0.44728	0.94495	0.35318	0.94444	0.34996	0.87995	0.67222	0.92095
0.39712	0.96318	0.3387	0.95995	0.46318	0.9427	0.37486	0.94294	0.36287	0.87567	0.6827	0.91755
0.41012	0.96163	0.35455	0.95753	0.48772	0.94054	0.3994	0.94087	0.38298	0.87	0.69454	0.91472
0.42022	0.96031	0.36755	0.95531	0.50501	0.93851	0.4167	0.9376	0.40161	0.86282	0.70092	0.91358
0.43031	0.95948	0.37622	0.95319	0.52525	0.9362	0.4412	0.93343	0.41737	0.85709	0.71003	0.90622
0.44045	0.95887	0.39071	0.95113	0.54545	0.93393	0.46856	0.92904	0.43455	0.84989	0.71732	0.90169
0.4491	0.95803	0.40229	0.94933	0.55985	0.93172	0.4945	0.92419	0.44312	0.84553	0.72552	0.89319
0.45775	0.95668	0.41387	0.94795	0.58005	0.92858	0.51466	0.91975	0.45168	0.84118	0.73281	0.88866
0.4693	0.95487	0.4269	0.94687	0.59445	0.92548	0.54491	0.91517	0.46025	0.83683	0.73964	0.8796
0.48515	0.95287	0.44139	0.94587	0.61166	0.9207	0.56796	0.91008	0.47022	0.831	0.74282	0.87338
0.4967	0.95107	0.45878	0.94462	0.62747	0.91457	0.59383	0.90317	0.47589	0.82661	0.74829	0.86998
0.50824	0.9499	0.47326	0.94313	0.64891	0.90662	0.6168	0.89495	0.48587	0.82078	0.7574	0.86601
0.52413	0.94864	0.4863	0.94156	0.66753	0.8986	0.64689	0.88617	0.49295	0.81491	0.76651	0.86374
0.54002	0.94741	0.50078	0.94001	0.68897	0.88913	0.66696	0.87882	0.50147	0.80906	0.77517	0.86034
0.55592	0.94618	0.51668	0.93844	0.70035	0.87946	0.68562	0.87199	0.50859	0.80468	0.77926	0.85015
0.57326	0.94496	0.52971	0.9369	0.71447	0.86948	0.69704	0.86488	0.51567	0.79881	0.78654	0.83317
0.5906	0.94374	0.54416	0.93526	0.72577	0.85856	0.71265	0.85477	0.52279	0.79444	0.7929	0.81676
0.60504	0.94261	0.55429	0.93356	0.73996	0.84431	0.72672	0.84057	0.52705	0.79151	0.7979	0.79921
0.61803	0.94107	0.57022	0.93143	0.75395	0.82891	0.73632	0.82159	0.53272	0.78711	0.80381	0.7794
0.63243	0.93832	0.58181	0.92894	0.76645	0.81286	0.74572	0.78311	0.5398	0.78124	0.80789	0.76015
0.65114	0.93436	0.59915	0.92636	0.77481	0.79932	0.75624	0.76126	0.54969	0.77242	0.81107	0.74827
0.66695	0.92989	0.61796	0.92351	0.78181	0.79009	0.7574	0.7296	0.55954	0.7621	0.81743	0.72563
0.68276	0.92616	0.63672	0.92032	0.78599	0.78261	0.75827	0.66967	0.5708	0.75031	0.82243	0.70695
0.69716	0.92264	0.65839	0.91696	0.79009	0.77413	0.76015	0.59734	0.58201	0.73701	0.82924	0.67695
0.71152	0.91914	0.68001	0.91343	0.79555	0.76352	0.76344	0.45528	0.58897	0.72665	0.83832	0.64129
0.72443	0.91424	0.693	0.90954	0.80246	0.75136	0.77889	0.2649	0.59455	0.71925	0.84468	0.61469
0.74016	0.90686	0.7089	0.90529	0.80785	0.73664	0.79196	0	0.60014	0.71186	0.85148	0.57167
0.75291	0.89775	0.72181	0.90026	0.81468	0.71912	--	--	0.60565	0.70147	0.85283	0.54224
0.7628	0.88752	0.7304	0.89439	0.81981	0.69767	--	--	0.61124	0.69408	0.86	0.4
0.77116	0.87721	0.73605	0.8871	0.82209	0.6755	--	--	0.61666	0.68069	0.875	0
0.77663	0.86354	0.74456	0.87861	0.82722	0.65333	--	--	0.62212	0.66881
0.78478	0.84511	0.75294	0.86866	0.83256	0.6331	--	--	0.62759	0.65692
0.79571	0.82146	0.75988	0.85718	0.83923	0.61765	--	--	0.63293	0.64054
0.8066	0.79567	0.76818	0.84384	0.84304	0.58914	--	--	0.63686	0.62563
0.81603	0.7714	0.77362	0.82965	0.84689	0.56738	--	--	0.64361	0.60778
0.82274	0.75204	0.77898	0.81501	0.84818	0.53818	--	--	0.64887	0.5884
0.82668	0.73473	0.78155	0.80076	0.84892	0.53484	--	--	0.65276	0.572
0.83338	0.71919	0.78691	0.78635	0.84922	0.52886	--	--	0.65669	0.55709
0.83595	0.7042	0.79231	0.77225	0.84937	0.51804	--	--	0.6593	0.54666
0.83984	0.6883	0.79766	0.75883	0.85121	0.48413	--	--	0.66307	0.52576
0.84361	0.66907	0.80036	0.74611	0.86579	0	--	--	0.66506	0.49286
0.84597	0.6467	0.80443	0.73356	--	--	--	--	0.66742	0.47343
0.84817	0.62475	0.80987	0.72083	--	--	--	--	0.66838	0.45549
0.85057	0.60515	0.81373	0.70733	--	--	--	--	0.67297	0.41215
0.85301	0.5881	0.81635	0.69373	--	--	--	--	0.68337	0
0.85823	0.56746	0.81751	0.67982	--	--	--	--
0.86192	0.54423	0.82141	0.66537	--	--	--	--
0.86569	0.52409	0.82237	0.65037	--	--	--	--
0.86672	0.50773	0.82478	0.63515	--	--	--	--
0.86767	0.48812	0.82727	0.61996	--	--	--	--
0.86987	0.46731	0.8313	0.6049	--	--	--	--
0.87095	0.45002	0.83529	0.58919	--	--	--	--
0.87352	0.44051	0.83774	0.57338	--	--	--	--
0.8748	0.4325	0.84023	0.55792	--	--	--	--
0.876	0.42443	0.84405	0.54248	--	--	--	--
0.87716	0.4141	0.84658	0.52669	--	--	--	--
0.87832	0.4039	0.84908	0.51084	--	--	--	--
0.87948	0.39215	0.85294	0.49499	--	--	--	--
0.88052	0.37874	0.85684	0.48018	--	--	--	--
0.8816	0.36426	0.86083	0.46615	--	--	--	--
0.88267	0.35209	0.86482	0.45221	--	--	--	--
0.88383	0.33958	0.86735	0.43943	--	--	--	--
0.88632	0.32605	0.86851	0.42452	--	--	--	--
0.8874	0.31299	0.86959	0.41163	--	--	--	--
0.8886	0.30325	0.87076	0.40012	--	--	--	--
0.8898	0.29416	0.87175	0.38667	--	--	--	--
0.89092	0.28208	0.87279	0.3746	--	--	--	--
0.89195	0.26841	0.87396	0.36259	--	--	--	--
0.89303	0.25444	0.87483	0.35085	--	--	--	--
0.89399	0.22982	0.87512	0.34081	--	--	--	--
0.89453	0.21678	0.87599	0.32853	--	--	--	--
0.89494	0.2043	0.87683	0.31533	--	--	--	--
0.89548	0.19255	0.87788	0.30583	--	--	--	--
0.89652	0.16886	0.88	0.2964	--	--	--	--
0.89751	0.15293	0.88177	0.2908	--	--	--	--
0.89838	0.13365	0.88236	0.27892	--	--	--	--
0.89934	0.11545	0.88269	0.24839	--	--	--	--
0.90033	0.09745	0.88298	0.2306	--	--	--	--
0.90116	0.07605	0.88352	0.19751	--	--	--	--
0.9034	0.05045	0.8846	0.17827	--	--	--	--
0.90427	0.03734	0.88548	0.15325	--	--	--	--
0.90444	0.03089	0.88575	0.13861	--	--	--	--
0.90548	0.02504	0.88633	0.12624	--	--	--	--
0.90663	0.01347	0.88664	0.11613	--	--	--	--
0.90771	0	0.88703	0.1083	--	--	--	--
--	--	0.88768	0.10273	--	--	--	--
--	--	0.88773	0.09943	--	--	--	--
--	--	0.8893	0	--	--	--	--
